# Supplementary material for: High-Fat Diet in Perinatal Period Promotes Liver Steatosis and Low Desaturation Capacity of Polyunsaturated Fatty Acids in Dams: A Link with Anxiety-Like Behavior in Rats
Source: Nutrients. 2025 Mar 28;17(7):1180. doi: 10.3390/nu17071180 (PMC11990584; doi:10.3390/nu17071180)
Supplement: Supplementary file 1 [file nutrients-17-01180-s001.zip]

Archive with 1 entries (1 files):
- nutrients-3539052-supplementary.pdf
